# Supplementary material for: Construction and validation of a RARRES3-based prognostic signature related to the specific immune microenvironment of pancreatic cancer
Source: Front Oncol. 2024 Feb 5;14:1246308. doi: 10.3389/fonc.2024.1246308 (PMC10876156; doi:10.3389/fonc.2024.1246308)
Supplement: Supplementary file 1 [file DataSheet_1.zip › SupplementaryMaterial/Table_S1_Dosing regimen of 4 groups of mice models.xlsx]

## Sheet: Sheet1
Dosing regimen of 4 groups of mice models
Group	Method of administration	Drugs and dosage	Drugs administration	Observation days
Model Control Group	Tail vein injection	Same amount of saline	Administered on days 1, 4 and 7.	15
Chemotherapy Group(Abraxane + Gemcitabine)	Tail vein injection	Abraxane 20mg/kg + Gemcitabine 50mg/kg	Administered on days 1, 4 and 7.	15
Recombinant Human Endostar Injection + PD-1 Monoclonal Antibody Group	Tail vein injection	Endostar 20mg/kg + PD-1 Monoclonal Antibody 200μg/20g	Endostar once a day for 15 days. PD-1 Monoclonal Antibody was administered on days 1, 4 and 7.	15
Recombinant Human Endostar Injection + PD-1 Monoclonal Antibody + Chemotherapy Group	Tail vein injection	Endostar 20mg/kg + PD-1 Monoclonal Antibody 200μg/20g + Abraxane 20mg/kg + Gemcitabine 50mg/kg	Endostar once a day for 15 days. PD-1 Monoclonal Antibody and Abraxane + Gemcitabine were administered on days 1, 4, and 7.	15
