# Supplementary material for: Construction and validation of a RARRES3-based prognostic signature related to the specific immune microenvironment of pancreatic cancer
Source: Front Oncol. 2024 Feb 5;14:1246308. doi: 10.3389/fonc.2024.1246308 (PMC10876156; doi:10.3389/fonc.2024.1246308)
Supplement: Supplementary file 1 [file DataSheet_1.zip › SupplementaryMaterial/Table_S2_Immunohistochemistry antibody information.xlsx]

## Sheet: Sheet1
Immunohistochemistry antibody information
Gene	Antibody Name	Information details	Dilution Ratio
TRAF3	mouse anti TRAF3	proteintech 66310-1-Ig	1:200
AGT	rabbit anti Angiotensinogen	proteintech 11992-1-AP	1:50
GH1	rabbit anti GH1	proteintech 55243-1-AP	1:50
DEFB1	rabbit anti Defensin beta 1	BeijingBioss bs-1163R	1:100
IL20RB	rabbit anti IL20RB	proteintech 20521-1-AP	1:50
