# Supplementary material for: Construction and validation of a RARRES3-based prognostic signature related to the specific immune microenvironment of pancreatic cancer
Source: Front Oncol. 2024 Feb 5;14:1246308. doi: 10.3389/fonc.2024.1246308 (PMC10876156; doi:10.3389/fonc.2024.1246308)
Supplement: Supplementary file 1 [file DataSheet_1.zip › SupplementaryMaterial/Table_S3_152 Immune Genes Associated with PAAD Prognosis.xlsx]

## Sheet: Sheet1
152 Immune Genes Associated with PAAD Prognosis
Symbol	HR	HR.95L	HR.95H	Pvalue
AGT	0.792024	0.679085	0.923747	0.002974
AHNAK	1.74162	1.28776	2.35543	0.000316
APOBEC3C	1.45312	1.08616	1.94405	0.011852
AREG	1.29275	1.12542	1.48497	0.000283
B2M	1.59092	1.14573	2.20909	0.005568
BCL10	1.49975	1.13399	1.98349	0.00449
BIRC5	1.42905	1.14581	1.78232	0.001537
BMP2	1.37426	1.04605	1.80544	0.022412
BMP4	1.20314	1.0231	1.41487	0.025344
BRD8	0.557111	0.356113	0.871558	0.010406
BST2	1.31086	1.08983	1.57673	0.004067
C5	0.600198	0.381414	0.94448	0.027321
CARD11	1.20243	1.00198	1.443	0.047571
CBLC	1.21358	1.00471	1.46589	0.044568
CDC42	1.71545	1.04619	2.81286	0.032443
CDH1	1.46246	1.08858	1.96475	0.011623
CGB5	1.10878	1.00513	1.22313	0.039202
CLCF1	1.36004	1.09999	1.68157	0.004509
CLDN4	1.28378	1.07573	1.53208	0.005621
CMTM6	1.58391	1.12551	2.22901	0.008334
CRABP2	1.19617	1.06534	1.34306	0.002437
CST4	1.24238	1.0629	1.45217	0.006406
CTSB	1.42248	1.06576	1.89861	0.016742
CTSE	1.15885	1.05002	1.27896	0.00339
CTSS	1.21346	1.00762	1.46135	0.041346
CXCL10	1.25121	1.09884	1.4247	0.000718
CXCL5	1.1214	1.03239	1.21808	0.006618
CXCL6	1.1669	1.0142	1.3426	0.031008
CXCL9	1.17708	1.05439	1.31403	0.003695
DDX58	1.43678	1.06102	1.94563	0.019137
DEFB1	1.17137	1.05995	1.29451	0.001925
DKK1	1.26716	1.12298	1.42986	0.000122
DLL4	0.665909	0.471382	0.940712	0.021072
DUOX2	1.1114	1.0039	1.23042	0.04185
EDNRA	1.35152	1.08374	1.68547	0.007501
EIF2AK2	1.70764	1.10896	2.6295	0.015118
EPOR	0.648786	0.481874	0.873515	0.004357
ERAP2	1.31962	1.10787	1.57184	0.001884
EREG	1.40996	1.18996	1.67063	7.2e-05
F2RL1	1.36693	1.11354	1.67797	0.002808
FAS	1.46583	1.06988	2.00834	0.017295
FGF12	0.412156	0.216015	0.786392	0.007167
FGFRL1	1.47112	1.1692	1.85101	0.000988
GBP2	1.93529	1.39366	2.68743	8.1e-05
GH1	0.000231	4.15e-07	0.128148	0.0094
GREM1	1.19696	1.0458	1.36996	0.009049
GSK3B	2.33567	1.2224	4.46285	0.010234
HBEGF	1.35927	1.09711	1.68406	0.004989
HDGF	1.61348	1.13505	2.29359	0.00768
HLA-B	1.30905	1.0104	1.69597	0.041526
IFITM1	1.29588	1.08624	1.54598	0.003992
IL11RA	0.519077	0.344665	0.781748	0.001698
IL18	1.62953	1.2538	2.11786	0.000261
IL1R2	1.28314	1.10627	1.48827	0.000985
IL1RN	1.37372	1.16588	1.61862	0.000148
IL20RB	1.40642	1.21668	1.62575	3.98e-06
IL22RA1	1.3269	1.11488	1.57925	0.001452
IL32	1.40645	1.13637	1.74071	0.001718
IL3RA	0.613722	0.434385	0.867101	0.005629
INHBA	1.27852	1.08159	1.51132	0.00399
ISG15	1.19369	1.04015	1.36989	0.011726
ITGAV	1.51782	1.16645	1.97504	0.001896
KITLG	1.38233	1.09915	1.73846	0.005635
LAT	0.182017	0.038289	0.865255	0.032199
LCN2	1.13592	1.03259	1.24958	0.008817
LGR4	1.37267	1.06597	1.7676	0.014083
LHB	1.31491	1.03106	1.6769	0.027353
LIFR	0.660381	0.474341	0.919387	0.013979
LIMS1	1.55764	1.11757	2.17099	0.008893
LMBR1L	0.488619	0.319777	0.74661	0.00093
LTBP1	1.33437	1.08169	1.64609	0.007081
LTBP2	1.24688	1.01437	1.53268	0.03613
LYN	1.41922	1.03799	1.94047	0.028266
MAP2K2	0.559248	0.364378	0.858336	0.007841
MET	1.83311	1.47204	2.28273	6.14e-08
MICB	1.39306	1.04824	1.8513	0.022334
MMP12	1.18023	1.02791	1.35513	0.018751
MR1	1.52775	1.02047	2.28719	0.039552
MUC4	1.17782	1.01849	1.36207	0.027312
MUC5AC	1.11106	1.01937	1.211	0.016546
MX1	1.19119	1.00355	1.41392	0.045452
NOX4	1.37945	1.02292	1.86024	0.034988
NRAS	2.23286	1.45649	3.42309	0.000229
NRP2	1.40285	1.0894	1.80647	0.008699
NRTN	0.640792	0.452078	0.908282	0.012404
OAS1	1.4634	1.19846	1.78691	0.000187
OASL	1.39908	1.18187	1.65621	9.58e-05
OSMR	1.60597	1.19978	2.14967	0.001451
PAK2	2.50187	1.50336	4.16359	0.000417
PAK3	0.655513	0.496665	0.865165	0.002855
PI3	1.14416	1.03852	1.26054	0.006438
PLAU	1.38195	1.17548	1.6247	8.92e-05
PLAUR	1.39198	1.12696	1.71933	0.002147
PLXNB1	0.728459	0.55051	0.963927	0.026619
POMC	0.57595	0.376241	0.881664	0.011095
PPARD	1.46372	1.02526	2.08969	0.035968
PPARG	1.30625	1.09799	1.55401	0.002571
PPIA	1.75951	1.1047	2.80245	0.017348
PPP3CA	2.01073	1.31611	3.07198	0.001237
PPP3R1	2.24461	1.08766	4.63221	0.028722
PRDX1	1.69642	1.1771	2.44486	0.004591
PSMB8	1.87041	1.32071	2.6489	0.000421
PSMD1	1.74538	1.0773	2.82777	0.023672
PSME1	1.86791	1.19116	2.92915	0.006488
PTGS2	1.22647	1.0601	1.41896	0.006058
PTHLH	1.24703	1.01293	1.53524	0.03743
RAC1	1.66589	1.09726	2.52921	0.016592
RAC2	1.26169	1.02661	1.5506	0.027131
RARG	1.4691	1.10764	1.94852	0.007598
RARRES3	1.49733	1.24836	1.79595	1.36e-05
RHOA	1.71273	1.012	2.89864	0.045026
RSAD2	1.37644	1.10331	1.71717	0.004638
S100A10	1.49826	1.19912	1.87202	0.000374
S100A11	1.49055	1.19354	1.86146	0.000431
S100A14	1.22862	1.09444	1.37925	0.000484
S100A16	1.52692	1.22363	1.90539	0.000179
S100A2	1.16985	1.07405	1.27419	0.00032
S100A3	1.38201	1.06302	1.79673	0.015675
S100A6	1.28226	1.07266	1.53282	0.00633
S100B	0.792298	0.661882	0.948412	0.011175
S100P	1.1993	1.08624	1.32413	0.000321
SCG2	0.823412	0.733195	0.924729	0.001032
SDC1	1.29914	1.09019	1.54814	0.003443
SDC4	1.55112	1.22125	1.97008	0.00032
SEMA3B	1.23243	1.02156	1.48683	0.029051
SEMA3C	1.41916	1.18276	1.7028	0.000166
SEMA6D	0.522853	0.310239	0.881174	0.014893
SEMA7A	1.23293	1.05411	1.44208	0.008817
SHC2	0.710717	0.57892	0.872518	0.001102
SLPI	1.17035	1.0264	1.33449	0.018817
SP1	2.31846	1.47545	3.64312	0.000266
SPP1	1.18394	1.05484	1.32885	0.004155
STAT1	1.51397	1.19822	1.91291	0.00051
TAP1	1.61469	1.23955	2.10336	0.000382
TGFA	1.63443	1.301	2.05332	2.44e-05
TINAGL1	1.32512	1.09454	1.60426	0.003899
TMSB10	1.43833	1.11974	1.84756	0.004437
TMSB4X	1.6759	1.18142	2.37735	0.003797
TNFRSF10A	1.55314	1.21211	1.99012	0.0005
TNFRSF10D	1.28378	1.02721	1.60444	0.028098
TNFRSF21	1.59105	1.19065	2.1261	0.001691
TNFSF10	1.77461	1.37247	2.29457	1.22e-05
TNFSF11	1.28201	1.0092	1.62856	0.041849
TNFSF9	1.25722	1.05516	1.49797	0.010449
TRAF3	0.549732	0.360813	0.837568	0.005352
TRIM27	0.493208	0.257832	0.94346	0.032693
TYK2	0.473239	0.314418	0.712285	0.000335
TYMP	1.23236	1.01672	1.49374	0.033263
UCN3	0.821023	0.720893	0.935061	0.002961
UNC93B1	1.3192	1.06162	1.63927	0.012437
VCAM1	1.26091	1.0406	1.52787	0.017975
VDR	1.6739	1.208	2.31949	0.001965
