# Supplementary material for: Construction and validation of a RARRES3-based prognostic signature related to the specific immune microenvironment of pancreatic cancer
Source: Front Oncol. 2024 Feb 5;14:1246308. doi: 10.3389/fonc.2024.1246308 (PMC10876156; doi:10.3389/fonc.2024.1246308)
Supplement: Supplementary file 1 [file DataSheet_1.zip › SupplementaryMaterial/Table_S4_Top 9 Biological Processes of GO and KEGG Enrichment Analysis in The High and Low Risk Groups.xlsx]

## Sheet: Sheet1
Top 9 Biological Processes of GO and KEGG Enrichment Analysis in The High and Low Risk Groups
Enrichment	ID	Description	pvalue	geneID	Count	Fold Enrichment
GO	GO:0045071	negative regulation of viral genome replication	1.96e-11	SLPI/MX1/OASL/ISG15/EIF2AK2/BST2/APOBEC3C/RSAD2/OAS1/IFITM1	10	22.4389
GO	GO:0048525	negative regulation of viral process	3.93e-13	SLPI/MX1/OASL/STAT1/PPIA/ISG15/EIF2AK2/BST2/TRIM27/APOBEC3C/RSAD2/OAS1/IFITM1	13	17.756
KEGG	hsa04370	VEGF signaling pathway	1.57e-07	PTGS2/MAP2K2/RAC1/RAC2/PPP3CA/PPP3R1/NRAS/SHC2/CDC42	9	10.4024
KEGG	hsa04662	B cell receptor signaling pathway	2.46e-08	MAP2K2/LYN/RAC1/RAC2/PPP3CA/PPP3R1/NRAS/CARD11/BCL10/GSK3B/IFITM1	11	9.14788
GO	GO:0051607	defense response to virus	3.91e-12	MICB/CXCL10/CXCL9/MMP12/MX1/DDX58/OASL/STAT1/ISG15/EIF2AK2/BST2/TRAF3/F2RL1/APOBEC3C/RSAD2/OAS1/UNC93B1/IFITM1	18	8.53524
GO	GO:0140546	defense response to symbiont	3.91e-12	MICB/CXCL10/CXCL9/MMP12/MX1/DDX58/OASL/STAT1/ISG15/EIF2AK2/BST2/TRAF3/F2RL1/APOBEC3C/RSAD2/OAS1/UNC93B1/IFITM1	18	8.53524
GO	GO:0019221	cytokine-mediated signaling pathway	6.04e-21	CXCL10/CXCL9/CXCL5/CXCL6/MMP12/TMSB4X/MX1/OASL/DUOX2/STAT1/ISG15/TYK2/TRAF3/F2RL1/LIMS1/TNFSF11/IL18/OAS1/PPARG/IFITM1/CLCF1/EREG/IL1RN/EPOR/IL11RA/IL1R2/IL20RB/IL22RA1/IL3RA/LIFR/OSMR/FAS	32	8.51917
KEGG	hsa04660	T cell receptor signaling pathway	3.14e-08	MAP2K2/PPP3CA/PPP3R1/NRAS/CARD11/BCL10/GSK3B/LAT/PAK2/PAK3/RHOA/CDC42	12	7.86846
GO	GO:0001667	ameboidal-type cell migration	7.19e-15	LCN2/TMSB4X/S100P/S100A2/SP1/DLL4/PTGS2/PPARG/RAC1/SEMA3B/SEMA3C/SEMA6D/SEMA7A/AGT/BMP4/GREM1/HBEGF/KITLG/NRTN/SCG2/MET/NRP2/PPARD/SDC4/PAK3/RHOA	26	6.87811
KEGG	hsa04650	Natural killer cell mediated cytotoxicity	5.07e-08	HLA-B/MICB/TNFSF10/TNFRSF10A/MAP2K2/RAC1/RAC2/PPP3CA/PPP3R1/NRAS/LAT/SHC2/FAS	13	6.76727
GO	GO:0045860	positive regulation of protein kinase activity	3.27e-11	NOX4/PPIA/TNFRSF10A/TNFSF11/IL18/MAP2K2/AGT/AREG/BMP2/DKK1/EREG/GH1/GREM1/HBEGF/KITLG/TGFA/SDC4/LAT/PAK2/RHOA	20	6.51076
GO	GO:0033674	positive regulation of kinase activity	3.43e-13	NOX4/PPIA/TNFRSF10A/TNFSF11/IL18/MAP2K2/LYN/BCL10/AGT/AREG/BMP2/DKK1/EREG/GH1/GREM1/HBEGF/KITLG/TGFA/MET/SDC4/LAT/PAK2/RHOA/CDC42	24	6.45778
KEGG	hsa04060	Cytokine-cytokine receptor interaction	8.57e-15	CXCL10/CXCL9/CXCL5/CXCL6/TNFSF10/TNFRSF10A/TNFSF11/IL18/BMP2/BMP4/CLCF1/GH1/IL1RN/IL32/INHBA/TNFSF9/EPOR/IL11RA/IL1R2/IL20RB/IL22RA1/IL3RA/LIFR/OSMR/TNFRSF10D/TNFRSF21/FAS	27	6.24142
KEGG	hsa05160	Hepatitis C	5.9e-08	CXCL10/MX1/DDX58/STAT1/EIF2AK2/TYK2/TRAF3/CLDN4/MAP2K2/RSAD2/OAS1/NRAS/GSK3B/FAS	14	6.08093
KEGG	hsa04360	Axon guidance	7.6e-09	RAC1/RAC2/PPP3CA/PPP3R1/NRAS/GSK3B/SEMA3B/SEMA3C/SEMA6D/SEMA7A/PLXNB1/MET/PAK2/PAK3/RHOA/CDC42	16	5.99501
GO	GO:0042110	T cell activation	4.5e-11	B2M/MR1/MICB/LMBR1L/F2RL1/DLL4/TNFSF11/IL18/RSAD2/VCAM1/LYN/RAC2/PPP3CA/CARD11/BCL10/BMP4/TNFSF9/IL20RB/SDC4/TNFRSF21/LAT/RHOA	22	5.67653
KEGG	hsa05164	Influenza A	1.73e-07	CXCL10/MX1/DDX58/STAT1/TNFSF10/EIF2AK2/TYK2/TRAF3/TNFRSF10A/IL18/MAP2K2/RSAD2/OAS1/FAS	14	5.58308
KEGG	hsa05167	Kaposi sarcoma-associated herpesvirus infection	1.3e-07	HLA-B/MICB/STAT1/EIF2AK2/TYK2/TRAF3/PTGS2/MAP2K2/LYN/RAC1/PPP3CA/PPP3R1/NRAS/GSK3B/FAS	15	5.27268
